# Supplementary material for: Thermodynamics and kinetics of the FoF1-ATPase: application of the probability isotherm
Source: R Soc Open Sci. 2016 Feb 10;3(2):150379. doi: 10.1098/rsos.150379 (PMC4785967; doi:10.1098/rsos.150379)
Supplement: Force-flux_relations_in_simple_systems_20160106-Revised.xlsx [file rsos150379supp1.xls]

## Sheet: Simple Diffusion
This is a simulation of simple diffusion of a substance A between Compartment 1 and Compartment 2; forward direction is 1 to 2
Keq	1
kf	10
kb	10
[A]1	0.1	0.2	0.5	1	2	5	10
[A]2	1	1	1	1	1	1	1
rf	1	2	5	10	20	50	100
rb	10	10	10	10	10	10	10
Rnet	-9	-8	-5	0	10	40	90
rf/rb	0.1	0.2	0.5	1	2	5	10
DGdiss	-5.93169	-4.14607	-1.78562	0	1.78562	4.14607	5.93169
Rnet	-9	-8	-5	0	10	40	90

## Sheet: 2nd-order Chemistry
This is a simulation of 2A goes to B (forward)
Keq	1
kf	10
kb	10
[A]	0.1	0.2	0.5	1	2	5	10
[B]	1	1	1	1	1	1	1
rf	0.1	0.4	2.5	10	40	250	1000
rb	10	10	10	10	10	10	10
rf/rb	0.01	0.04	0.25	1	4	25	100
DGdiss	-11.8634	-8.29215	-3.57123	0	3.57123	8.29215	11.8634
Rnet	-9.9	-9.6	-7.5	0	30	240	990
